# Supplementary material for: The Promoter Region of the Proto-Oncogene MST1R Contains the Main Features of G-Quadruplexes Formation
Source: Int J Mol Sci. 2022 Oct 26;23(21):12905. doi: 10.3390/ijms232112905 (PMC9653784; doi:10.3390/ijms232112905)
Supplement: Supplementary file 1 [file ijms-23-12905-s001.zip]

Archive with 1 entries (1 files):
- ijms-1957170-supplementary.pdf
